# Supplementary material for: Surfaceome Profiling of Rhabdomyosarcoma Reveals B7-H3 as a Mediator of Immune Evasion
Source: Cancers (Basel). 2021 Sep 9;13(18):4528. doi: 10.3390/cancers13184528 (PMC8466404; doi:10.3390/cancers13184528)
Supplement: Supplementary file 1 [file cancers-13-04528-s001.zip]

Archive with 3 entries (3 files):
- Supplementary Figures.pptx
- Supplementary Materials.pdf
- Supplementary Tables.xlsx
